# Supplementary material for: Cancer-Associated Fibroblasts Establish Spatially Distinct Prognostic Niches in Subcutaneous Colorectal Cancer Mouse Model
Source: Cancers (Basel). 2025 Jul 19;17(14):2402. doi: 10.3390/cancers17142402 (PMC12293927; doi:10.3390/cancers17142402)
Supplement: Supplementary file 1 [file cancers-17-02402-s001.zip]

Archive with 4 entries (4 files):
- cancers-3746144_Figure S1.pdf
- cancers-3746144_Figure S2.pdf
- cancers-3746144_Table S1.xlsx
- cancers-3746144_Table S2.xlsx
