# Supplementary material for: Cancer-Associated Fibroblasts Establish Spatially Distinct Prognostic Niches in Subcutaneous Colorectal Cancer Mouse Model
Source: Cancers (Basel). 2025 Jul 19;17(14):2402. doi: 10.3390/cancers17142402 (PMC12293927; doi:10.3390/cancers17142402)
Supplement: Supplementary file 1 [file cancers-17-02402-s001.zip › cancers-3746144_Table S1.xlsx]

## Sheet: Sheet1
M1	M2	mCAFs	iCAFs	CD4T	CD8T	Bcells
Il12b	Cd163	Acta2	Pdgfra	Cd3d	Cd8a	Cd19
Nos2	Arg1	Tagln	Cxcl12	Cd4	Cd8b	Cd79a
Cd80	Mrc1	Myl9	Il6	Il7r	Gzmb	Ms4a1
Cd86	Retnla	Postn	Lepr	Foxp3	Ifng	Cd22
Tnf	Chil3	Col1a1	Cd34	Tnfrsf4	Prf1	Cd24a
Cxcl9	Tgfb1	Col3a1	Dcn	Il2ra	Ccl5	Cd38
Cxcl10	Il10			Ctla4	Fasl	Pax5
Irf5	Vegfa			Icos	Tbx21	Blk
Stat1	Stat3			Lef1	Cxcr3	Fcrl1
Ccl5	Fizz1			Ccr7	Pdcd1	Ebf1
