# Supplementary material for: Cancer-Associated Fibroblasts Establish Spatially Distinct Prognostic Niches in Subcutaneous Colorectal Cancer Mouse Model
Source: Cancers (Basel). 2025 Jul 19;17(14):2402. doi: 10.3390/cancers17142402 (PMC12293927; doi:10.3390/cancers17142402)
Supplement: Supplementary file 1 [file cancers-17-02402-s001.zip › cancers-3746144_Table S2.xlsx]

## Sheet: Sheet1
Zone	Pathway	Key ligand–receptor pairs
Cancer Zone A	COLLAGEN	Col1a1-(Itga9+Itgb1), Col1a1-Cd44, Col1a2-(Itga9+Itgb1), and Col1a2-Cd44
	FN1	Fn1-Cd44, Fn1-Sdc1, and Fn1-Sdc4
	ANGPTL4	Angptl4-Sdc2 and Angptl4-Sdc4
Cancer Zone B	SEMA4	Sema4a-Plxnb2, Sema4d-Cd72, and Sema4d-Plxnb2
	PROS	Pros1-Axl
